# Supplementary material for: Risk and Protective Factors in Autism Spectrum Disorders: A Case Control Study in the Lebanese Population
Source: Int J Environ Res Public Health. 2020 Aug 31;17(17):6323. doi: 10.3390/ijerph17176323 (PMC7504462; doi:10.3390/ijerph17176323)
Supplement: Supplementary file 1 [file ijerph-17-06323-s001.zip]

Archive with 2 entries (2 files):
- Supplementary File 1.pdf
- Supplementary File 2.pdf
